# Supplementary material for: Comparative Analysis of Genotyping by Sequencing and Whole-Genome Sequencing Methods in Diversity Studies of Olea europaea L
Source: Plants (Basel). 2021 Nov 19;10(11):2514. doi: 10.3390/plants10112514 (PMC8622120; doi:10.3390/plants10112514)
Supplement: Supplementary file 1 [file plants-10-02514-s001.zip]

Archive with 1 entries (1 files):
- plants-1351933-supplementary.xlsx
