# Supplementary material for: Comparative Analysis of Genotyping by Sequencing and Whole-Genome Sequencing Methods in Diversity Studies of Olea europaea L
Source: Plants (Basel). 2021 Nov 19;10(11):2514. doi: 10.3390/plants10112514 (PMC8622120; doi:10.3390/plants10112514)
Supplement: Supplementary file 1 [file plants-10-02514-s001.zip › plants-1351933-supplementary.xlsx]

## Sheet: Table S1 GBS Assessment
TABLE S1: GBS read processing and variant calling.
Raw sequencing reads mapped to three genomes for quality control. To choose which samples should be included or excluded we assessed the overall number of reads mapped, the quality of the reads, the number of sites, and the number of SNPs that could be called. The low count samples were likely due to failed library prep or sequencing and removed from the rest of the analysis. Low mapping percenta…
		O europaea var. Sylvestris (wild olive) Oe451 GCA_002742605.1 (Unver et al., 2017)								O europaea cultivar Farga Oe6 GCA_900603015.1 (Cruz et al., 2016)								O europaea cultivar Picual Oleur0.6.1 (Jiménez‐Ruiz et al., 2020)
Origin	Name	Raw	Processed	Mapped	% Mapped	Sites	Site %	unfiltered SNPs	Filtered SNPs	SNP/site filtered	Raw	Processed	Mapped	% Mapped	Sites	Site %	unfiltered SNPs	Filtered SNPs	SNP/site filtered	Raw	Processed	Mapped	% Mapped	Site %	unfiltered SNPs	Filtered SNPs	SNP/site filtered
ISR	Barnea	19584	18836	18068	95.9227	6534	0.58	5775	426	0.0651974	19584	18836	18344	97.388	6758	0.54	5957	539	0.0797573	19584	18836	18395	97.6587	0.5	2729	41	0.419829
ITA	Frantoio	20740	19668	17326	88.0923	4894	0.44	4483	405	0.0827544	20740	19668	17571	89.338	5090	0.4	4214	513	0.100786	20740	19668	17618	89.577	0.41	2205	30	0.334907
SYR	Majhoj152	32032	30608	29718	97.0923	11387	1.02	9999	420	0.0368842	32032	30608	30098	98.3338	11615	0.93	10028	513	0.044167	32032	30608	30138	98.4645	0.84	5434	37	0.37577
SPA	Llumeta	48298	46244	44870	97.0288	15269	1.37	30345	442	0.0289475	48298	46244	45394	98.1619	15645	1.25	27603	528	0.0337488	48298	46244	45507	98.4063	1.16	18355	58	0.589393
SPA	Picudo	176728	168916	165450	97.9481	43254	3.9	39352	435	0.0100569	176728	168916	166926	98.8219	44369	3.57	39573	521	0.0117424	176728	168916	167399	99.1019	3.32	17372	59	0.595347
TUN	Dokkar	179074	171138	168505	98.4615	34276	3.09	299816	403	0.0117575	179074	171138	169633	99.1206	35045	2.82	275615	511	0.0145813	179074	171138	169548	99.0709	2.62	170914	33	0.333095
SYR	Maarri	210494	200600	196692	98.0518	53838	4.85	46331	441	0.00819124	210494	200600	199114	99.2592	55532	4.46	47197	527	0.00949002	210494	200600	199376	99.3898	4.08	26828	51	0.513131
SYR	Jabali	225754	214664	210753	98.1781	58018	5.23	51698	457	0.00787687	225754	214664	213215	99.325	59829	4.81	51779	548	0.00915944	225754	214664	213689	99.5458	4.4	31239	53	0.532418
DZA	Chemlal	251030	232342	150964	64.9749	23361	2.1	21218	410	0.0175506	251030	232342	154342	66.4288	25285	2.03	19759	506	0.0200119	251030	232342	154428	66.4658	1.79	10253	31	0.466405
IRA	Shengeh	261792	251060	244405	97.3492	61305	5.52	51338	441	0.00719354	261792	251060	247531	98.5944	63256	5.09	50168	523	0.00826799	261792	251060	247662	98.6465	4.63	32543	55	0.557546
SPA	Forastera	620388	590022	583485	98.8921	91710	8.27	87270	452	0.00492858	620388	590022	587361	99.549	95849	7.71	71225	558	0.00582166	620388	590022	587569	99.5843	7.13	50284	63	0.63263
SPA	Arberquina	2898436	2786276	2717984	97.549	226892	20.46	315095	399	0.00175855	2898436	2786276	2765847	99.2668	243856	19.62	248589	501	0.00205449	2898436	2786276	2772049	99.4894	18.75	186863	26	0.261334
SYR	Abou_Satl	3038696	2917458	2822181	96.7342	184980	16.68	186173	391	0.00211374	3038696	2917458	2857941	97.96	196621	15.82	186379	501	0.00254805	3038696	2917458	2868956	98.3375	15.04	108933	29	0.294903
SYR	Abbadi_Abou	3720188	3495708	2885756	82.5514	217300	19.59	208529	400	0.00184077	3720188	3495708	2953223	84.4814	232842	18.74	204786	506	0.00217315	3720188	3495708	2963481	84.7748	18.18	124092	29	0.342083
GRC	Mavreya	5639548	5407858	5104501	94.3904	175567	15.83	198957	411	0.00234099	5639548	5407858	5115809	94.5995	190280	15.31	185012	506	0.00265924	5639548	5407858	5172647	95.6506	14.28	117261	34	0.355461
SPA	Manzanillera	6157412	5881810	5729693	97.4138	270514	24.39	286519	400	0.00147867	6157412	5881810	5843683	99.3518	291199	23.43	270850	503	0.00172734	6157412	5881810	5855967	99.5606	23.09	175992	30	0.301324
SPA	Menya	7448044	7130440	6913548	96.9582	269699	24.32	313457	408	0.0015128	7448044	7130440	7018518	98.4304	290823	23.4	273643	510	0.00175364	7448044	7130440	7067286	99.1143	22.55	199143	34	0.343038
IRA	Mari	8322448	7831724	6182344	78.9398	329631	29.72	425101	396	0.00120134	8322448	7831724	6339626	80.948	353137	28.42	424283	497	0.00140739	8322448	7831724	6369716	81.3322	27.24	125631	29	0.356562
GRC	Megaritiki	8376228	8269340	7926823	95.858	295639	26.66	15152	437	0.00147815	8376228	8269340	8059665	97.4644	320698	25.81	13397	536	0.00167135	8376228	8269340	8073067	97.6265	24.78	8565	46	0.471184
GRC	Kalamon	9404810	8982676	8758387	97.5031	287276	25.9	298535	404	0.00140631	9404810	8982676	8890492	98.9738	306847	24.69	301849	502	0.00163599	9404810	8982676	8942399	99.5516	24.23	170335	29	0.291306
ITA	Grappolo	10372646	9971098	9639218	96.6716	249465	22.49	278443	404	0.00161947	10372646	9971098	9727331	97.5553	269325	21.67	265955	505	0.00187506	10372646	9971098	9814900	98.4335	20.95	162973	32	0.325093
SYR	Abou_Kanani	11278270	10801194	10240846	94.8122	395592	35.67	340695	395	0.000998504	11278270	10801194	10431701	96.5791	421870	33.95	345873	501	0.00118757	11278270	10801194	10468715	96.9218	32.69	205059	33	0.340481
SPA	Temprano	11652090	11144136	10894220	97.7574	301305	27.17	336852	403	0.00133752	11652090	11144136	11081925	99.4418	323702	26.05	328211	510	0.00157552	11652090	11144136	11118204	99.7673	26.27	184337	33	0.33077
GRC	Koroneiki	12196360	11177114	7330798	65.5876	289758	26.13	277750	400	0.00138046	12196360	11177114	7488007	66.9941	323838	26.06	275417	503	0.00155325	12196360	11177114	7498774	67.0904	24.58	170627	31	0.462063
TUR	Uslu	13140056	12527192	12114993	96.7096	316817	28.57	295277	399	0.0012594	13140056	12527192	12285839	98.0734	338798	27.27	301810	502	0.00148171	13140056	12527192	12358654	98.6546	26.48	171006	30	0.304091
SPA	Morrut	13448168	12840768	12428015	96.7856	340474	30.7	336972	402	0.00118071	13448168	12840768	12620725	98.2864	366466	29.49	328464	504	0.0013753	13448168	12840768	12659476	98.5882	28.83	205284	29	0.294153
SPA	Verdial	14453734	13892806	13529872	97.3876	335438	30.24	320477	402	0.00119843	14453734	13892806	13752243	98.9882	358105	28.82	319755	497	0.00138786	14453734	13892806	13818345	99.464	28.56	137918	30	0.301617
GRC	Mastoidis	16756028	16099280	15777082	97.9987	352860	31.82	354255	403	0.0011421	16756028	16099280	15921047	98.8929	377951	30.42	334929	500	0.00132292	16756028	16099280	16017726	99.4934	29.53	225794	30	0.301527
SYR	Barri	16757240	16099020	15606192	96.9388	337423	30.42	317222	399	0.00118249	16757240	16099020	15846200	98.4296	360602	29.02	316024	500	0.00138657	16757240	16099020	15911396	98.8346	28.47	196047	29	0.29342
GRC	Myrtolia	20128496	19144650	18504562	96.6566	389825	35.15	366657	405	0.00103893	20128496	19144650	18720574	97.7849	419610	33.77	353436	499	0.0011892	20128496	19144650	18837164	98.3939	32.69	225259	33	0.335387
ALB	Klon	20330440	19498636	19019837	97.5444	375214	33.83	380793	397	0.00105806	20330440	19498636	19299390	98.9782	405307	32.62	360630	500	0.00123363	20330440	19498636	19363497	99.3069	31.9	225196	28	0.281954
SPA	Manzanilla	21698042	20615900	19590841	95.0278	459146	41.4	413689	403	0.000877716	21698042	20615900	19975171	96.8921	492323	39.62	411911	502	0.00101966	21698042	20615900	20022359	97.121	39.59	200511	29	0.298597
SYR	Majhoj1013	22635508	21647980	20545822	94.9087	430892	38.85	379305	398	0.000923665	22635508	21647980	20903522	96.5611	461808	37.17	375458	501	0.00108487	22635508	21647980	20979038	96.9099	36.23	232183	28	0.288928
SPA	Pinonera	22700612	21769506	20799863	95.5459	417272	37.62	435294	397	0.000951418	22700612	21769506	21118441	97.0093	455352	36.65	390304	507	0.00111342	22700612	21769506	21231221	97.5273	35.56	268051	30	0.307606
SPA	Picual	25170398	23970282	21525660	89.8014	485027	43.73	264021	409	0.000843252	25170398	23970282	22004504	91.7991	526229	42.35	240223	507	0.000963459	25170398	23970282	22084907	92.1345	43.77	156375	35	0.379879
ITA	Leccino	27441284	26265382	25623861	97.5575	377964	34.08	392357	398	0.00105301	27441284	26265382	25897107	98.5979	407060	32.76	371410	502	0.00123323	27441284	26265382	26079287	99.2915	32.14	227022	28	0.281998

## Sheet: Table S2 GBS reads
TABLE S2: GBS read processing and variant calling.
Stats for the raw GBS sequencing reads mapped to all 5 genome assemblies. Low quality individuals have been removed improving the overall number of SNPs available.
		O europaea var. Sylvestris (wild olive) Oe451 GCA_002742605.1 (Unver et al., 2017)									O europaea cultivar Picual Oleur0.6.1 (Jiménez‐Ruiz et al., 2020)									O europaea cultivar Farga Oe6 GCA_900603015.1 (Cruz et al., 2016)									O europaea cultivar Farga Oe9 GCA_902713445.1 (Julca et al., 2020)									O europaea cultivar Arberquina Oe_RaoGWHAOPM00000962 (Rao et al., 2021)
Origin	Name	Raw	Processed	Mapped	% reads mapped	Sites	Site %	unfiltered SNPs	Filtered SNPs	SNP/site filtered	Raw	Processed	Mapped	% reads mapped	Sites	Site %	unfiltered SNPs	Filtered SNPs	SNP/site filtered	Raw	Processed	Mapped	% reads mapped	Sites	Site %	unfiltered SNPs	Filtered SNPs	SNP/site filtered	Raw	Processed	Mapped	% reads mapped	Sites	Site %	unfiltered SNPs	Filtered SNPs	SNP/site filtered	Raw	Processed	Mapped	% reads mapped	Sites	Site %	unfiltered SNPs	Filtered SNPs	SNP/site filtered
SPA	Arberquina	2898436	2786276	2717984	97.549	226892	20.46	315095	7647	0.0337033	2898436	2786276	2772049	99.4894	294243	18.75	186863	3813	1.57465	2898436	2786276	2765847	99.2668	243856	19.62	248589	6864	0.0281478	2898436	2786276	2767278	99.3182	242956	19.95	799432	7461	0.0307093	2898436	2786276	2748593	98.6475	510184	44.32	217931	5560	0.010898
SYR	Abou_Satl	3038696	2917458	2822181	96.7342	184980	16.68	186173	5691	0.0307655	3038696	2917458	2868956	98.3375	236148	15.04	108933	2732	2.16783	3038696	2917458	2857941	97.96	196621	15.82	186379	5686	0.0289186	3038696	2917458	2862425	98.1137	195633	16.06	706238	6101	0.0311859	3038696	2917458	2848389	97.6326	193608	16.81	177516	4804	0.024813
SYR	Abbadi_Abou	3720188	3495708	2885756	82.5514	217300	19.59	208529	5652	0.0260101	3720188	3495708	2963481	84.7748	285331	18.18	124092	2757	2.29935	3720188	3495708	2953223	84.4814	232842	18.74	204786	5602	0.0240592	3720188	3495708	2954348	84.5136	232191	19.06	758188	5899	0.0254058	3720188	3495708	2925438	83.6866	228844	19.88	199460	4729	0.0206647
GRC	Mavreya	5639548	5407858	5104501	94.3904	175567	15.83	198957	7135	0.0406398	5639548	5407858	5172647	95.6506	224109	14.28	117261	3514	1.9112	5639548	5407858	5115809	94.5995	190280	15.31	185012	6447	0.0338816	5639548	5407858	5154041	95.3065	187548	15.4	670239	6950	0.0370572	5639548	5407858	5152425	95.2766	183776	15.96	172992	5506	0.0299604
SPA	Manzanillera	6157412	5881810	5729693	97.4138	270514	24.39	286519	7012	0.025921	6157412	5881810	5855967	99.5606	362407	23.09	175992	3265	2.05922	6157412	5881810	5843683	99.3518	291199	23.43	270850	6367	0.0218648	6157412	5881810	5843688	99.3519	290113	23.82	915477	6834	0.0235563	6157412	5881810	5799934	98.608	283145	24.59	262280	5299	0.0187148
SPA	Menya	7448044	7130440	6913548	96.9582	269699	24.32	313457	7556	0.0280164	7448044	7130440	7067286	99.1143	353946	22.55	199143	3917	1.77735	7448044	7130440	7018518	98.4304	290823	23.4	273643	6448	0.0221716	7448044	7130440	7047998	98.8438	289367	23.76	933968	6950	0.0240179	7448044	7130440	7008813	98.2943	281738	24.47	271729	5569	0.0197666
IRA	Mari	8322448	7831724	6182344	78.9398	329631	29.72	425101	5277	0.0160088	8322448	7831724	6369716	81.3322	427475	27.24	125631	2657	3.40262	8322448	7831724	6339626	80.948	353137	28.42	424283	5268	0.0149177	8322448	7831724	6348973	81.0674	351538	28.86	954916	5627	0.0160068	8322448	7831724	6278956	80.1734	309108	26.85	265578	4402	0.014241
GRC	Kalamon	9404810	8982676	8758387	97.5031	287276	25.9	298535	6459	0.0224836	9404810	8982676	8942399	99.5516	380286	24.23	170335	2987	2.23258	9404810	8982676	8890492	98.9738	306847	24.69	301849	6536	0.0213005	9404810	8982676	8919160	99.2929	305347	25.07	965255	7002	0.0229313	9404810	8982676	8860415	98.6389	299130	25.98	285534	5420	0.0181192
ITA	Grappolo	10372646	9971098	9639218	96.6716	249465	22.49	278443	7041	0.0282244	10372646	9971098	9814900	98.4335	328767	20.95	162973	3402	2.01731	10372646	9971098	9727331	97.5553	269325	21.67	265955	6602	0.0245131	10372646	9971098	9783321	98.1168	266972	21.92	883034	7060	0.0264447	10372646	9971098	9758593	97.8688	260791	22.65	246625	5395	0.0206871
SYR	Abou_Kanani	11278270	10801194	10240846	94.8122	395592	35.67	340695	5800	0.0146616	11278270	10801194	10468715	96.9218	513037	32.69	205059	2832	2.5019	11278270	10801194	10431701	96.5791	421870	33.95	345873	5840	0.0138431	11278270	10801194	10444577	96.6984	420098	34.49	1072940	6221	0.0148084	11278270	10801194	10360748	95.9222	412873	35.86	333750	4845	0.0117348
SPA	Temprano	11652090	11144136	10894220	97.7574	301305	27.17	336852	7209	0.0239259	11652090	11144136	11118204	99.7673	412321	26.27	184337	3213	2.23678	11652090	11144136	11081925	99.4418	323702	26.05	328211	6920	0.0213777	11652090	11144136	11095431	99.563	322703	26.49	976885	7415	0.0229778	11652090	11144136	11006593	98.7658	313878	27.26	309509	5743	0.0182969
GRC	Koroneiki	12196360	11177114	7330798	65.5876	289758	26.13	277750	7663	0.0264462	12196360	11177114	7498774	67.0904	385856	24.58	170627	3849	2.2614	12196360	11177114	7488007	66.9941	323838	26.06	275417	7072	0.0218381	12196360	11177114	7485049	66.9676	319678	26.25	861290	7549	0.0236144	12196360	11177114	7426966	66.448	394356	34.25	244684	5665	0.0143652
TUR	Uslu	13140056	12527192	12114993	96.7096	316817	28.57	295277	5824	0.0183829	13140056	12527192	12358654	98.6546	415580	26.48	171006	2744	2.43021	13140056	12527192	12285839	98.0734	338798	27.27	301810	5971	0.0176241	13140056	12527192	12328533	98.4142	336745	27.65	994974	6321	0.0187709	13140056	12527192	12246047	97.7557	329397	28.61	291286	5029	0.0152673
SPA	Morrut	13448168	12840768	12428015	96.7856	340474	30.7	336972	6433	0.0188942	13448168	12840768	12659476	98.5882	452483	28.83	205284	3177	2.20418	13448168	12840768	12620725	98.2864	366466	29.49	328464	6239	0.0170248	13448168	12840768	12644170	98.469	364538	29.93	1045320	6605	0.0181188	13448168	12840768	12554275	97.7689	354257	30.77	309148	5075	0.0143258
SPA	Verdial	14453734	13892806	13529872	97.3876	335438	30.24	320477	6118	0.0182388	14453734	13892806	13818345	99.464	448206	28.56	137918	2186	3.2498	14453734	13892806	13752243	98.9882	358105	28.82	319755	6016	0.0167995	14453734	13892806	13781203	99.1967	356243	29.25	1030324	6402	0.0179709	14453734	13892806	13687376	98.5213	347525	30.19	311855	5220	0.0150205
GRC	Mastoidis	16756028	16099280	15777082	97.9987	352860	31.82	354255	6656	0.018863	16756028	16099280	16017726	99.4934	463459	29.53	225794	3469	2.05257	16756028	16099280	15921047	98.8929	377951	30.42	334929	6184	0.0163619	16756028	16099280	15982553	99.275	376100	30.88	1065402	6550	0.0174156	16756028	16099280	15926207	98.925	368633	32.02	305172	4876	0.0132272
SYR	Barri	16757240	16099020	15606192	96.9388	337423	30.42	317222	5713	0.0169313	16757240	16099020	15911396	98.8346	446816	28.47	196047	2796	2.27913	16757240	16099020	15846200	98.4296	360602	29.02	316024	5610	0.0155573	16757240	16099020	15877771	98.6257	358684	29.45	1031258	5831	0.0162566	16757240	16099020	15772249	97.9702	350660	30.46	303551	4654	0.0132721
GRC	Myrtolia	20128496	19144650	18504562	96.6566	389825	35.15	366657	6491	0.0166511	20128496	19144650	18837164	98.3939	513002	32.69	225259	3305	2.27739	20128496	19144650	18720574	97.7849	419610	33.77	353436	6191	0.0147542	20128496	19144650	18783154	98.1118	417079	34.24	1094975	6546	0.0156949	20128496	19144650	18703433	97.6954	410517	35.66	325901	4960	0.0120823
ALB	Klon	20330440	19498636	19019837	97.5444	375214	33.83	380793	6690	0.0178298	20330440	19498636	19363497	99.3069	500732	31.9	225196	3277	2.22354	20330440	19498636	19299390	98.9782	405307	32.62	360630	6325	0.0156055	20330440	19498636	19327542	99.1225	403214	33.11	1098740	6694	0.0166016	20330440	19498636	19207066	98.5047	393642	34.19	339400	5156	0.0130982
SPA	Manzanilla	21698042	20615900	19590841	95.0278	459146	41.4	413689	6451	0.01405	21698042	20615900	20022359	97.121	621358	39.59	200511	2503	3.09887	21698042	20615900	19975171	96.8921	492323	39.62	411911	6465	0.0131316	21698042	20615900	19981967	96.925	490934	40.31	1185303	6795	0.013841	21698042	20615900	19811322	96.0973	480333	41.72	393522	5309	0.0110527
SYR	Majhoj1013	22635508	21647980	20545822	94.9087	430892	38.85	379305	5684	0.0131912	22635508	21647980	20979038	96.9099	568584	36.23	232183	2758	2.44886	22635508	21647980	20903522	96.5611	461808	37.17	375458	5626	0.0121826	22635508	21647980	20936046	96.7113	459608	37.74	1144945	5891	0.0128174	22635508	21647980	20770235	95.9454	448809	38.98	363757	4712	0.0104989
SPA	Pinonera	22700612	21769506	20799863	95.5459	417272	37.62	435294	7600	0.0182135	22700612	21769506	21231221	97.5273	558026	35.56	268051	3833	2.08179	22700612	21769506	21118441	97.0093	455352	36.65	390304	6687	0.0146853	22700612	21769506	21188604	97.3316	452498	37.15	1153703	7101	0.0156929	22700612	21769506	21036688	96.6337	436891	37.95	377615	5614	0.0128499
SPA	Picual	25170398	23970282	21525660	89.8014	485027	43.73	264021	6530	0.0134632	25170398	23970282	22084907	92.1345	686884	43.77	156375	1476	4.39254	25170398	23970282	22004504	91.7991	526229	42.35	240223	6506	0.0123634	25170398	23970282	22011245	91.8272	523693	43	1199373	6880	0.0131375	25170398	23970282	21799393	90.9434	345924	30.05	406189	5427	0.0156884
ITA	Leccino	27441284	26265382	25623861	97.5575	377964	34.08	392357	6959	0.0184118	27441284	26265382	26079287	99.2915	504407	32.14	227022	3304	2.22184	27441284	26265382	25897107	98.5979	407060	32.76	371410	6475	0.0159067	27441284	26265382	26009506	99.0258	404185	33.19	1109205	6949	0.0171926	27441284	26265382	25891910	98.5781	239135	20.77	350285	5311	0.0222092
Total SNPs								7722425	13343								4401892	7023								7415201	12507								23651384	13410								1346358	10177
far new

## Sheet: Table S3 WGS reads
TABLE S3: WGS read processing and variant calling.
Stats for the raw WGS sequencing reads mapped to two genomes. Only samples matching the remaining GBS samples were selected.
		O europaea var. Sylvestris (wild olive) Oe451 GCA_002742605.1 (Unver et al., 2017)									O europaea cultivar Picual Oleur0.6.1 (Jiménez‐Ruiz et al., 2020)
Origin	Name	Raw	Processed	Mapped	Percentage Mapped	Sites	% of total sites	unfiltered SNP count	Filtered SNP count	SNP/site filtered	Raw	Processed	Mapped	Percentage Mapped	Sites	% of total sites	unfiltered SNP count	Filtered SNP count	SNP/site filtered
ALB	Klon	355798964	351982894	354762162	100.79	507205	504.69	27126096	63055	0.124319	355798964	351982894	355611021	101.031	1114565	542.23	21427463	55676	0.0499531
GRC	Kalamon	328895896	323477072	326342062	100.886	461617	459.32	25770815	61119	0.132402	328895896	323477072	327156561	101.137	1058364	514.89	19391179	52694	0.0497882
GRC	Koroneiki	420055132	417069918	421260192	101.005	485057	482.65	30512207	70686	0.145727	420055132	417069918	421824602	101.14	1038424	505.19	26002815	64292	0.0619131
GRC	Mastoidis	319602614	315674938	318563928	100.915	502138	499.64	26597416	63380	0.12622	319602614	315674938	319596817	101.242	1196509	582.09	22685239	60522	0.0505822
GRC	Mavreya	296989748	291807388	296484418	101.603	530447	527.81	29460658	66570	0.125498	296989748	291807388	295413127	101.236	1211329	589.3	24004281	60846	0.0502308
GRC	Myrtolia	349920984	346001030	349151227	100.91	539776	537.1	25782295	62699	0.116157	349920984	346001030	349525267	101.019	1165746	567.13	21515857	58592	0.0502614
IRA	Mari	343813344	340118878	341874408	100.516	550135	547.4	22777307	51867	0.0942805	343813344	340118878	343527272	101.002	1250525	608.37	19918852	50479	0.0403662
ITA	Grappolo	409291308	404182356	408508312	101.07	526017	523.41	28144281	65925	0.125329	409291308	404182356	408371658	101.036	1086790	528.72	22343131	58177	0.053531
ITA	Leccino	374709856	369959420	374356883	101.189	485829	483.42	27837661	64963	0.133716	374709856	369959420	375157707	101.405	1102350	536.29	21563879	55922	0.0507298
SPA	Arberquina	493667632	483641466	482359180	99.7349	505301	502.79	26657874	63927	0.126513	493667632	483641466	485238774	100.33	1252607	609.38	22829245	61384	0.049005
SPA	Manzanilla	331036144	328143292	331484619	101.018	439369	437.19	25152574	61455	0.139871	331036144	328143292	331889312	101.142	816268	397.11	14883857	43990	0.0538916
SPA	Manzanillera	387437250	383463728	386523734	100.798	477153	474.78	27969447	65249	0.136746	387437250	383463728	388277081	101.255	1008614	490.68	21542037	55651	0.0551757
SPA	Menya	331180956	327670204	330885127	100.981	504268	501.76	30082776	69689	0.138198	331180956	327670204	331657851	101.217	1115094	542.49	26708787	65887	0.0590865
SPA	Morrut	384766582	378965666	383003791	101.066	486994	484.58	25938839	61547	0.126381	384766582	378965666	383677866	101.243	1131158	550.3	21336380	57164	0.0505358
SPA	Picual	413426782	399047010	365533494	91.6016	430056	427.92	24611810	60967	0.141765	413426782	399047010	367524475	92.1005	366441	178.27	5709286	18862	0.0514735
SPA	Pinonera	345037952	340954420	344330406	100.99	523439	520.84	29740003	68637	0.131127	345037952	340954420	345561282	101.351	1113604	541.76	25264524	62212	0.0558655
SPA	Temprano	394950222	390957004	394018921	100.783	477128	474.76	29097511	67699	0.141889	394950222	390957004	393870058	100.745	888288	432.14	20687864	53024	0.0596924
SPA	Verdial	403880774	396489042	399455949	100.748	492816	490.37	24472338	58448	0.1186	403880774	396489042	400303071	100.962	862095	430.56	12635280	37758	0.043798
SYR	Abbadi_Abou	367433058	362197552	364702684	100.692	483355	480.95	24867687	56584	0.117065	367433058	362197552	365523656	100.918	1221722	594.36	19997953	53305	0.043631
SYR	Abou_Kanani	360275156	356991010	358831858	100.516	434426	432.27	23698229	56065	0.129055	360275156	356991010	360601593	101.011	1119274	544.52	20105460	53733	0.048007
SYR	Abou_Satl	360131394	356026376	357041422	100.285	486419	484	23621986	55490	0.114079	360131394	356026376	358843024	100.791	1133202	551.29	19941024	52397	0.046238
SYR	Barri	318621018	311239692	314700869	101.112	535008	532.35	24696923	55299	0.103361	318621018	311239692	313848654	100.838	1303774	634.28	19449888	51484	0.0394884
SYR	Majhoj1013	414146140	409682282	412605786	100.714	492875	490.43	23710556	56035	0.11369	414146140	409682282	414406019	101.153	1155941	562.36	20077438	52614	0.0455162
TUR	Uslu	351150436	348178344	350180926	100.575	490016	487.58	23990332	56288	0.11487	351150436	348178344	351722800	101.018	1054266	512.89	18778981	50888	0.0482687
Total SNPs									119190									114169

## Sheet: Table S4 PopGenome
TABLE S4: Results of Popgenome analysis genetic diversity and neutrality.
Samples were assigned to group 1 or 2 based on STRUCTURE, PCA, and DAPC estimations. Ho: observed heterozygosity within group; Hs: genetic diversity within group; Ht: overall genetic diversity; Htp: corrected Ht; Dst: diversity among samples; Dstp: corrected Dst; Fst: fixation index; Fstp: corrected Fst; Fis: inbreeding coefficient per overall loci; Dest: group differentiation.
		data set		Oleur0.6.1 WGS/GBS		Oleur0.6.1 WGS		Oleur0.6.1 GBS		Oe451 WGS/GBS		Oe451 WGS		Oe451 GBS		Oe6 GBS		Oe9 GBS		Oe_Rao GBS
		n.biallelic sites		4004		114169		7023		9537		119190		13343		12507		13410		10177
		overall	Ho	0.3121		0.3353		0.3138		0.3717		0.4262		0.3643		0.345		0.3509		0.3579
			Mean Ho group 1	0.365497		0.334611		0.360689		0.410133		0.452443		0.397041		0.376712		0.387905		0.394572
			Mean Ho group 2	0.25862		0.335996		0.266852		0.33336		0.399888		0.331601		0.313235		0.31398		0.321286
			Hs	0.2868		0.35		0.2999		0.3084		0.3398		0.3142		0.3079		0.3067		0.3115
			Mean Hs group 1	0.32226		0.349488		0.33239		0.284424		0.35768		0.336431		0.330372		0.3313		0.336436
			Mean Hs group 2	0.251489		0.350566		0.267606		0.410133		0.322047		0.292111		0.285423		0.282244		0.286676
			Ht	0.3024		0.3489		0.3124		0.3216		0.3486		0.3253		0.3187		0.318		0.3227
			Dst	0.0155		-0.0011		0.0125		0.0132		0.0088		0.011		0.0108		0.0113		0.0112
			Htp	0.3179		0.3478		0.3249		0.3348		0.3574		0.3363		0.3295		0.3294		0.3339
			Dstp	0.031		-0.0023		0.0249		0.0264		0.0176		0.022		0.0216		0.0226		0.0224
			Fst	0.0513		-0.0033		0.0399		0.041		0.0252		0.0339		0.0339		0.0356		0.0347
			Fstp	0.0976		-0.0066		0.0768		0.0788		0.0492		0.0655		0.0657		0.0687		0.0671
			Fis	-0.0879		0.0421		-0.0461		-0.2054		-0.2541		-0.1594		-0.1206		-0.1441		-0.149
			Dest	0.0435		-0.0035		0.0356		0.0382		0.0266		0.0321		0.0313		0.0326		0.0325
		group		1	2	1	2	1	2	1	2	1	2	1	2	1	2	1	2	1	2
		n. segregating sites		3574	3793	110140	111261	6621	6283	7136	7409	98064	95561	12610	12242	11417	11794	12648	12180	9273	9617
		nucleotide diversity		1.007	1294.36	40911.6	7652.38	2343.83	1879.3	2225.41	2607.2	36667.7	32636	4527.5	3918.92	3583.9	4159.56	4478.87	3802.14	2931.75	3452.08
		Tajima's D		0.99	1.8	1.46	1.17	1.19	0.57	1.49	1.92	1.5	1.22	1.27	0.89	0.79	1.18	1.2	0.76	0.83	1.3
